# Supplementary material for: Real-World Incidence of Febrile Neutropenia among Patients Treated with Single-Agent Amrubicin: Necessity of the Primary Prophylactic Administration of Granulocyte Colony-Stimulating Factor
Source: J Clin Med. 2021 Sep 17;10(18):4221. doi: 10.3390/jcm10184221 (PMC8464789; doi:10.3390/jcm10184221)
Supplement: Supplementary file 1 [file jcm-10-04221-s001.zip]

Archive with 1 entries (1 files):
- jcm-1348502-supplementary.pdf
